# Supplementary material for: causalizeR: a text mining algorithm to identify causal relationships in scientific literature
Source: PeerJ. 2021 Jul 20;9:e11850. doi: 10.7717/peerj.11850 (PMC8300496; doi:10.7717/peerj.11850)
Supplement: Supplemental Information 1 — The data folder includes the bibliographic data, the script used to analyze the data and a snapshot of the R-package used for this publication. The R-package may be updated in the github repository with possible bug fixes and new features. [file peerj-09-11850-s001.zip]

Archive with 4 entries (4 files):
- 00_README.txt
- causalizeR.zip
- Data.zip
- Script.R
