# Supplementary material for: causalizeR: a text mining algorithm to identify causal relationships in scientific literature
Source: PeerJ. 2021 Jul 20;9:e11850. doi: 10.7717/peerj.11850 (PMC8300496; doi:10.7717/peerj.11850)
Supplement: Supplemental Information 1 — The data folder includes the bibliographic data, the script used to analyze the data and a snapshot of the R-package used for this publication. The R-package may be updated in the github repository with possible bug fixes and new features. [file peerj-09-11850-s001.zip › Script.R]

#
library(bibliometrix)
library(qgraph)
library(causalizeR) #install the version used in the paper: devtools::install("path_to_causalizeR") or the latest release from github: devtools::install_github("fjmurguzur/causalizeR")
library(udpipe)
library(dplyr)


bib_list<-paste("Data/",dir("Data"),sep="")

bib_data<-list()

for(i in 1:8){
  bib_data[[i]] <- convert2df(bib_list[i], dbsource = "scopus", format = "bibtex")
}

bib_df<-do.call(bind_rows,bib_data)

bib_df<-bib_df[!is.na(bib_df$AB),]
bib_df<-bib_df[!duplicated(bib_df$AB),]#Remove duplicates

#Harmonize a set of words to simplify the causal link extraction process

graz<-function(x) { return (gsub("graz[^ ]*|herbiv[^ ]*", "grazer", x,ignore.case = TRUE))}
rein<-function(x) { return (gsub("reindeer|rangifer|rangifer tarandus", "reindeer", x,ignore.case = TRUE))}
climatech<-function(x) { return (gsub("climate change|global change|climate warming|global warming|climate changes", "climatechange", x,ignore.case = TRUE))}
resultcleanup<-function(x) { return (gsub("result[^ ]|result|response|%", "", x,ignore.case = TRUE))}
decreasecleanup<-function(x) { return (gsub("decrease|decreased|decline|declined|reduced|reduce", "decrease", x,ignore.case = TRUE))}
increasecleanup<-function(x) { return (gsub("increase|increased|2.increase|promote|promoted", "increase", x,ignore.case = TRUE))}
nitrogencleanup<-function(x) { return (gsub("\\bn\\b|\\bn-\\b", "nitrogen ", x,ignore.case = TRUE))}

bib_df$AB<-graz(bib_df$AB)
bib_df$AB<-rein(bib_df$AB)
bib_df$AB<-climatech(bib_df$AB)
bib_df$AB<-resultcleanup(bib_df$AB)
bib_df$AB<-tolower(bib_df$AB)
bib_df$AB<-decreasecleanup(bib_df$AB)
bib_df$AB<-increasecleanup(bib_df$AB)
bib_df$AB<-nitrogencleanup(bib_df$AB)


effects<-cbind.data.frame(effect=c("decrease","increase"),effect_direction=c((-1),1))
temp.list<-list()
for(i in 1:length(effects$effect)){

  temp.list[[i]]<-causalize(bib_df$AB,effect=effects[i,1],effect_num=effects[i,2])
}

dat<-do.call(rbind.data.frame,temp.list)

dat$driver<-as.character(dat$driver)
dat$affected<-as.character(dat$affected)

#any word containing "Reindeer"or its variants is converted to "reindeer"

dat$driver[grep("reindeer",dat$driver)]<-"reindeer"
dat$affected[grep("reindeer",dat$affected)]<-"reindeer"

#Harmonize the different ways to write "soil n" for the example in figure 2

dat$driver[grep("soil n[^ ]",dat$driver)]<-"soil n"
dat$affected[grep("soil n[^ ]|subsoil n",dat$affected)]<-"soil n" #


dat$relation<-paste(dat$driver,dat$affected,sep="-")
relation.count<-as.data.frame(table(dat$relation));colnames(relation.count)<-c("relation","Freq")


dat.2<-merge(dat,relation.count,by="relation")


data.base<-aggregate(dat.2[,c(5,7)],by=list(dat.2$relation),mean)
data.base$driver<-do.call(rbind.data.frame,strsplit(data.base$Group.1,split="-"))[,1]
data.base$affected<-do.call(rbind.data.frame,strsplit(data.base$Group.1,split="-"))[,2]
names(data.base)<-c("interaction","effect_direction","Freq","driver","affected")


dat.3<-droplevels(data.base)


##############################################
#####  Find paths between drivers ###########

#This is a rather convoluted way of doing it. There may be better ways of doing this


####################################################################################
##########  Find direct drivers to a single element (Bottom-up approach) ###########

direct.driver<-dat.3[,c(4,5,2)][grep("reindeer",dat.3$interaction),]
direct.driver<-direct.driver[direct.driver$effect_direction!=0,]
direct.driver.qgraph<-qgraph(direct.driver,directed=T,negDashed=T,posCol="black",negCol="gray50"
                             ,curveAll=T,edge.labels=F,weighted=T,theme="gray",
                             vTrans=0,borders=FALSE,label.cex=2,vsize=5)

####################################################################################
##########  Add direct drivers to a single element (Bottom-up approach) ###########


direct.driver.expanded<-rbind.data.frame(direct.driver,dat.3[,c(4,5,2)][grep("soil n",dat.3$interaction),])
direct.driver.expanded<-direct.driver.expanded[direct.driver.expanded$effect_direction!=0,]
direct.driver.expanded.qgraph<-qgraph(direct.driver.expanded,directed=T,negDashed=T,posCol="black",negCol="gray50"
                                      ,curveAll=T,edge.labels=F,weighted=T,theme="gray",
                                      vTrans=0,borders=FALSE,label.cex=2,vsize=5)
